# Supplementary material for: Functional Connectivity in the Social Perception Pathway at Birth Is Linked to Attention to Faces at Four Months
Source: Biol Psychiatry Glob Open Sci. 2025 Aug 19;5(6):100597. doi: 10.1016/j.bpsgos.2025.100597 (PMC12538059; doi:10.1016/j.bpsgos.2025.100597)
Supplement: Key Resources Table [file mmc2.xlsx]

## Sheet: Key Resources Table
KEY RESOURCES TABLE
Resource Type	Specific Reagent or Resource	Source or Reference	Identifiers	Additional Information
Add additional rows as needed for each resource type	Include species and sex when applicable.	Include name of manufacturer, company, repository, individual, or research lab. Include PMID or DOI for references; use “this paper” if new.	Include catalog numbers, stock numbers, database IDs or accession numbers, and/or RRIDs. RRIDs are highly encouraged; search for RRIDs at https://scicrunch.org/resources.	Include any additional information or notes if necessary.
Software; Algorithm	MATLAB v9.1	Mathworks	RRID:SCR_001622
Other	Yale School of Medicine; Connecticut; USA	Yale School of Medicine; Connecticut; USA	RRID:SCR_006339
Other	NIMH Data Archive	https://nda.nih.gov/	RRID:SCR_004434
